# Supplementary material for: Methylation-mediated silencing of EDN3 promotes cervical cancer proliferation, migration and invasion
Source: Front Oncol. 2023 Feb 3;13:1010132. doi: 10.3389/fonc.2023.1010132 (PMC9942821; doi:10.3389/fonc.2023.1010132)
Supplement: Supplementary file 1 [file DataSheet_1.xlsx]

## Sheet: Figure1A
A	Names	total	elements
	GSE63514 GSE7803 GSE9750	67	EMP1 FMO2 BBOX1 TGM1 PPL CXCL14 SERPINB2 HSPB8 ALOX12 UPK1A EDN3 ALOX15B CD24 ENDOU CLCA4 SPRR3 AKR1B10 SOSTDC1 PRSS2 CSTB KRT1 UPP1 SLC5A1 CYP3A7-CYP3AP1 KLK7 KRT4 GPX3 GYS2 LYPD3 PPP1R3C SLURP1 KRT13 IL18 IL1R2 SERPINB4 SERPINB1 ZNF750 PTK6 CRYAB GPR1 THSD4 S100A12 KLK12 DSG1 TMPRSS11E PRSS3 ACPP HPGD TMPRSS11D SERPINB3 CWH43 RHCG SPRR1A SCEL MALL IVL MAL CRNN CRISP3 CFD SPRR2B TP53I3 SPRR1B AL…
	GSE7803 GSE9750	63	VN1R1 LGALSL ZNF185 ABCA8 GLTP MPZL2 CYP3A5 KLK6 ANXA1 LPAR6 TM4SF1 CALML5 ZFP36 ZNF85 TGFBR3 PDGFD MREG TUBB2A TUBA1A FCER1A GJA1 MAOB SCUBE2 CLDN8 KLF8 ID4 ISL1 SLC16A7 HLA-DQB2 FOSB SLC24A3 GSTA4 KRT6B EREG FOS DCN NOD2 RND3 BCHE RHOB ZNF91 SLIT2 CXCL12 LONRF1 DEGS1 THRB DCLK1 AREG PELI1 ARMCX1 RAI2 VSNL1 SPARCL1 GATM KRT6A DSC2 ZNF273 PERP NDN DKK1 HOPX MSMO1 KLF4
	GSE63514 GSE7803	6	MGLL TCN1 TSPO F3 BEX4 SCGB2A1
	GSE63514 GSE9750	30	PITX1 NAP1L2 SLC27A6 FLG PHYHIP CRABP2 KLK10 S100A14 NDRG4 DEFB1 ZBED2 CLIC3 LOR SLPI TGM3 NSG1 CCND1 CYP2C18 KLK11 CXCR2 SULT2B1 C1orf116 CDA PI3 TRIM16 TST TRAV12-2 KRT15 FGFBP1 KRT2
	GSE7803	36	DEPTOR COL9A1 SYNDIG1 TCEAL2 PTPRZ1 CRYL1 FAM107A CDH22 GPR176 DSCAM OLFM4 SPRY1 SERPINI1 ANXA13 MYL3 IMPA2 RRAS WIF1 FZD1 TNFSF9 MSX1 KIR3DS1 CHST2 LDOC1 TRIP12 MT3 BHLHE41 CNN3 LSM8 GJA5 LOC101927550 HLA-DQA1 PDGFC GNG11 SRPX CACNA2D3
	GSE9750	159	HMGCR SPINK2 KANK1 CDHR1 PEG3 CSTA RAB38 BLNK VAMP8 ISOC1 BNIP3 ZSCAN18 IGF1 PPFIBP2 DPT KRT14 PLA2G3 ZNF107 CITED2 WISP2 TTN ECM2 LAMB2 EGR2 PKP1 SPRR2C CMA1 DSP PDLIM2 RAB11A SASH1 SGK1 WISP3 OGN SOWAHC HIGD1A PLK2 DKK2 PTGDS TP53AIP1 SERPINB13 ATP10D CD207 SEPP1 SPAG16 A1CF ACAT1 MXD1 NMU KRT10 PLXDC2 YOD1 ARG1 OSM EPHX3 DUSP1 UBL3 TMEM45A GUCY1A2 GHR ZNF43 KLK13 DPP4 KLK8 OVOL1 S100A7 SMPDL3A…
	GSE63514	112	TMPRSS11B RPTN PDZK1IP1 LOC102724689 MYZAP SULT1E1 LOC100507221 RHOD ATP6V1C2 MUC5B TMEM132C TMEM45B KRTDAP C15orf48 SDR9C7 PLLP SLC16A9 SPINK6 PNLIPRP3 BPIFB1 CYP2B7P PLA2G4A TMEM79 SFTA2 TPRG1 CYP4X1 SHISA6 CDH13 CYP4F22 PCDHB2 MAB21L3 RBM20 ZNF667-AS1 GCNT3 LOC101927313 ZNF439 DMKN WFDC5 HS3ST6 C15orf52 MUC5AC GJB6 LOC102659288 SOX17 PRAC1 DMBT1 ANKRD35 A2ML1 LCE3D SBSN SPINK7 ZNF404 CREG2 CLD…

## Sheet: Figure1B-G
B	Normal	Cancer	C	Normal	Cancer	D	Normal	Cancer	E	Normal	Cancer	F	Normal	CIN I	CIN II	CIN III	Cancer	G	Normal	CIN I	CIN II	CIN III	Cancer	H	ID	pathological grade	site1	site2	site3	site4	average methylation %	EDN3
	1.14631	1.54119		1.00468	1.62644		0.350564	0.47464		0.09	0.636		1.00256	0.905875	0.825307	0.81759	0.770801		-5.63952	-5.31868	-14.0174	-20.8628	-18.6381		1	0	4	2	6	2	3.5	negative
	0.999839	1.96336		0.82049	2.06092		0.888164	0.930896		0.065	0.486		1.12906	1.0601	1.20269	1.0381	0.787906		-12.7292	-5.72898	-4.34519	-17.4182	-19.3853		2	0	10	9	5	5	7.25	negative
	1.21273	2.50752		0.816965	2.58089		0.546136	0.619815		0.093	0.633		0.786803	0.832337	1.22069	0.769156	1.03384		-5.81816	-5.0798	-3.39786	-17.8425	-16.8544		3	0	7	8	3	4	5.5	negative
	1.2649	1.95895		0.777747	2.87612		0.578153	1.04521		0.117	0.426		1.05669	1.17529	0.843463	0.822567	0.790424		-8.85372	-5.18085	-6.01057	-20.3043	-19.6306		4	0	6	8	5	5	6	negative
	0.936835	1.69911		0.667144	3.53622		0.355178	0.564859		0.075	0.566		1.01104	1.16084	0.811675	0.852043	0.819746		-4.84269	-7.08201	-9.02676	-20.4059	-19.9566		5	0	4	5	4	4	4.25	negative
	0.923392	3.36149		1.0157	2.3187		0.654874	1.65376		0.093	0.412		1.28874	1.08521	1.17519	0.916811	0.804551		-7.1278	-9.50976	-13.6031	-1.06995	-9.9538		6	0	16	5	3	2	6.5	negative
	0.880653	2.84361		1.15406	3.45161		0.365888	1.87708		0.1	0.426		0.708619	1.2142	0.99482	1.26636	0.710613		-9.62433	-2.65545	-11.8962	-6.55804	-17.5152		7	0	9	8	4	3	6	negative
	1.08973	2.35021		1.00777	2.34382		0.494994	2.0854		0.062	0.423		1.21833	1.15688	0.998585	0.946247	0.781055		-12.6715	-3.55847	-12.3637	-6.72753	-24.4715		8	0	7	12	6	5	7.5	negative
	0.728962	2.38894		0.839879	2.23365		1.51126	2.28645		0.075	0.446		1.0382	0.829495	0.925466	0.763339	0.764823		-10.994	-4.86478	-6.85738	-7.49732	-14.6244		9	4	12	13	11	10	11.5	positive
	0.816646	3.07577		1.31093	2.37598		0.718648	3.56528		0.053	0.62		1.00564	1.11561	1.1109	1.00423	0.761893		-13.9607	-3.26119	-6.46833	-17.5172	-18.7029		10	0	9	5	5	3	5.5	negative
		2.73426		1.13511	2.72189		0.66544	2.39625		0.055	0.146		1.09013	0.902302	1.0461	0.763317	0.79764		-10.4919	-6.95823	-10.0711	-16.9592	-15.1806		11	0	2	6	7	6	5.25	negative
		3.44195		1.17654	2.03889		0.720735	3.29978		0.056	0.443		0.913356	0.769053	0.743058	1.02709	0.768179		-8.46227	-6.97037	-6.57196	-10.4344	-11.1353		12	0	2	4	1	1	2	negative
		3.00173		0.510713	2.22264		1.36678	3.92237		0.064	0.144		1.04492		0.88914	0.731001	0.742744		-4.6526	-8.66492	-2.44757	-8.38755	0.110001		13	0	6	9	8	4	6.75	negative
		2.89759		0.946516	2.24335		1.15769	2.11698		0.094	0.158		0.853488		0.850185	0.789943	0.750735		-9.49917	-13.3828	-13.3333	-7.38656	-8.56133		14	0	10	9	1	7	6.75	negative
		3.43112		1.16067	2.73071		1.20077	1.58016		0.068	0.053		0.996119		0.837659	0.784699	0.89945		-5.50354	-4.68757	-11.4125	-16.4006	-17.5174		15	0	2	3	6	9	5	negative
		1.67001		1.54844	2.02391		1.21098	2.55214		0.077	0.2		0.889265		0.97679	0.958573	0.750072		-7.44073	-9.71003	-12.9912	-10.3593	-16.5324		16	0	4	3	3	4	3.5	negative
		3.38938		0.482071	2.14376		0.971206	2.61811		0.053	0.532		0.867514		0.93184	0.845142	0.758268		-3.25013	-13.3176	-4.5143	-8.24845	-10.7529		17	0	3	2	4	3	3	negative
		3.10366		1.33561	2.0997		1.46935	3.24469		0.085	0.393		0.965056		0.790932	0.826314	0.732736		-6.81203	-7.07393	-5.31115	-3.37424	-20.0288		18	0	6	11	7	7	7.75	negative
		2.4997		0.922721	2.57472		0.914537	6.15127		0.065	0.418		1.11384		1.16064	0.901543	0.782736		-6.39602	-14.1648	-5.01453	-14.8258	-19.2638		19	0	10	9	5	3	6.75	negative
		2.69894		0.754393	2.12217		3.58777	2.42715		0.089	0.209		1.20728		1.05306	0.905029	0.762204		-9.62463	-16.7025	-9.28464	-9.31705	-17.9101		20	0	2	4	2	3	2.75	negative
		3.61692		1.29022	2.78447		1.80103	1.91538			0.599		0.810729			0.80448	0.756989		-2.44273	-6.00537	-5.61057	-6.09857	-22.0311		21	0	5	3	3	2	3.25	negative
				0.905976	2.2222		1.49747	2.85195			0.465					0.778854	0.791528		-12.1666	-1.39315	-6.1066	-7.72172	-10.2059		22	0	6	17	9	5	9.25	negative
				0.890554	3.44236		0.787648	3.59744			0.491					0.753328	0.763784		-10.5574	-0.451321	-7.79177	-7.29298	-17.4943		23	0	9	9	8	6	8	negative
				1.52509	1.44709		0.184735	2.58944			0.196					0.983282	0.743855		-5.07208	-14.1392	-17.4738	-7.63133	-5.04009		24	0	8	5	2	2	4.25	negative
					1.42198			2.44938			0.568					0.759605	0.765979		-11.878	-4.24658	-14.658	-16.0597	-8.14501		25	0	7	12	9	9	9.25	negative
					3.37934			1.92107			0.505					0.762586	0.764515		-7.97068	-6.68775	-13.2532	-2.25801	-15.5119		26	0	6	2	6	2	4	negative
					1.91903			3.04793			0.074					0.838165			-6.50036	-6.11843	-8.5425	-12.4542	-7.95878		27	0	9	10	5	5	7.25	negative
					0.965905			3.13473			0.45					1.03103			-5.94817	-10.3243	-8.29482	-5.44799	-12.9659		28	2	58	62	61	48	57.25	positive
					1.74365						0.713					0.813008			-5.56286	-3.54258	-7.00607	-18.9361	-11.2597		29	0	0	0	2	1	0.75	negative
					1.136						0.603					0.856547			-17.7262		-0.564827	-14.7665	-18.0704		30	0	0	0	0	4	1	negative
					0.720463						0.057					0.870994			-6.92027		-14.721	-8.63944	-16.5189		31	0	10	12	7	4	8.25	negative
					0.444616						0.378					0.780995			0.99567		-8.77814	-11.0749	-10.0473		32	0	13	7	0	4	6	negative
					0.94255						0.48					0.84243			-1.75241		1.66016	-5.57794	-1.17509		33	0	7	7	7	5	6.5	negative
											0.496					0.787601			-1.81538		-4.88188	-8.55462	-8.45177		34	0	7	2	2	2	3.25	negative
											0.574					0.767685			0.95269		-9.15073	-8.32354	-11.2687		35	0	10	3	10	8	7.75	negative
											0.297					1.0357			-9.23928		-0.159821	-2.77081	-13.815		36	0	9	5	5	3	5.5	negative
											0.529					0.915386			-1.24129		-0.735847	-20.3554	-14.9137		37	0	7	1	5	4	4.25	negative
											0.304					0.75492			-9.10235			-5.71907	-4.62297		38	0	15	10	7	6	9.5	negative
											0.414								-9.63794			-0.984362			39	0	10	12	7	6	8.75	negative
											0.345								-1.19528			-7.61805			40	4	19	60	47	38	41	positive
											0.44								-5.87236			-9.89428			41	0	10	6	6	2	6	negative
											0.43								-16.6321			-20.1324			42	0	10	13	3	5	7.75	negative
											0.513								-5.70418			-12.8374			43	0	5	5	2	2	3.5	negative
											0.361								-10.3871			-7.57497			44	0	3	4	3	3	3.25	negative
											0.532								-5.38944			-9.09943			45	0	2	7	11	4	6	negative
											0.364								-14.1222			-16.3278			46	0	1	2	3	1	1.75	negative
											0.384								-8.33424			-9.26584			47	0	4	9	3	2	4.5	negative
											0.229								1.00381			-9.0286			48	0	4	8	3	3	4.5	negative
											0.629								-7.46713			-15.3693			49	0	6	6	8	4	6	negative
											0.685								-14.4457			-8.91642			50	0	17	11	4	5	9.25	negative
											0.608								-7.91229			-6.49712			51	0	15	16	3	5	9.75	negative
											0.3								-6.27526			-7.57349			52	0	6	15	7	8	9	negative
											0.45								-19.205			-4.03401			53	0	7	10	7	4	7	negative
											0.52								-15.3753			-5.45368			54	0	4	8	6	2	5	negative
											0.33								-13.8615			-3.90127			55	3	27	25	27	18	24.25	positive
											0.655								0.506298			-12.8519			56	0	7	12	7	5	7.75	negative
											0.342								2.35012			-12.7228			57	0	14	12	7	6	9.75	negative
											0.285								-6.23365						58	0	6	7	6	3	5.5	negative
											0.454								-15.6131						59	4	28	27	27	28	27.5	positive
											0.47								-15.6332						60	0	10	11	5	4	7.5	negative
											0.084														61	0	9	13	6	4	8	negative
											0.601														62	0	5	9	5	4	5.75	negative
											0.318														63	0	11	3	2	2	4.5	negative
											0.388														64	0	8	11	3	5	6.75	negative
											0.42														65	0	1	10	1	8	5	negative
											0.498														66	4	31	30	26	29	29	positive
											0.436														67	0	7	1	1	2	2.75	negative
											0.128														68	0	7	8	6	5	6.5	negative
											0.091														69	0	3	2	3	3	2.75	negative
											0.631														70	0	10	18	2	6	9	negative
											0.097														71	4	19	33	18	21	22.75	positive
											0.493														72	0	8	13	6	7	8.5	negative
											0.603														73	0	9	11	5	6	7.75	negative
											0.453														74	0	10	13	5	7	8.75	negative
											0.4														75	0	10	10	3	3	6.5	negative
											0.52														76	0	9	9	5	4	6.75	negative
											0.388														77	0	9	12	8	9	9.5	negative
											0.553														78	0	10	8	5	8	7.75	negative
											0.201														79	0	16	16	1	3	9	negative
											0.371														80	2	66	56	51	49	55.5	positive
											0.46														81	0	5	21	6	5	9.25	negative
											0.322														82	0	5	9	7	4	6.25	negative
											0.513														83	3	38	32	28	39	34.25	positive
											0.546														84	0	4	2	5	4	3.75	negative
											0.198														85	0	9	5	1	3	4.5	negative
											0.368														86	0	7	9	6	5	6.75	negative
											0.4														87	0	3	3	1	1	2	negative
											0.438														88	0	13	14	4	5	9	negative
											0.394														89	0	8	6	9	5	7	negative
											0.451														90	0	5	12	8	3	7	negative
											0.56														91	0	6	9	4	4	5.75	negative
											0.442														92	0	4	8	5	4	5.25	negative
											0.418														93	4	77	79	78	76	77.5	positive
											0.521														94	0	12	8	6	3	7.25	negative
											0.215														95	0	4	4	4	4	4	negative
											0.087														96	0	4	3	4	3	3.5	negative
											0.605														97	0	7	11	4	4	6.5	negative
											0.173														98	4	24	21	24	21	22.5	positive
											0.363														99	0	7	5	4	3	4.75	negative
											0.48														100	0	3	5	3	3	3.5	negative
											0.284														101	3	44	47	45	18	38.5	positive
											0.236														102	0	5	10	3	3	5.25	negative
											0.498														103	0	9	10	5	4	7	negative
											0.642														104	0	10	11	4	2	6.75	negative
											0.541														105	0	6	11	7	5	7.25	negative
											0.139														106	0	4	10	4	4	5.5	negative
											0.641														107	0	9	9	4	7	7.25	negative
											0.088														108	0	6	7	5	2	5	negative
											0.291														109	0	3	3	1	2	2.25	negative
											0.411														110	0	0	16	0	2	4.5	negative
											0.565														111	0	9	9	7	5	7.5	negative
											0.268														112	0	3	8	5	4	5	negative
											0.626														113	0	7	9	4	2	5.5	negative
											0.518														114	0	9	9	7	5	7.5	negative
											0.481														115	0	8	11	7	5	7.75	negative
											0.5														116	0	3	9	4	5	5.25	negative
											0.506														117	0	10	13	7	4	8.5	negative
											0.376														118	0	5	8	3	1	4.25	negative
											0.681														119	0	8	10	7	4	7.25	negative
											0.137														120	0	2	3	3	11	4.75	negative
											0.429														121	0	8	5	4	5	5.5	negative
											0.349														122	0	11	10	11	7	9.75	negative
											0.17														123	0	14	2	2	1	4.75	negative
											0.548														124	0	12	5	5	8	7.5	negative
											0.341														125	0	14	8	3	3	7	negative
											0.492														126	0	9	5	8	4	6.5	negative
											0.42														127	0	17	2	10	2	7.75	negative
											0.077														128	0	6	10	6	11	8.25	negative
											0.523														129	0	6	2	3	2	3.25	negative
											0.533														130	0	6	3	2	6	4.25	negative
											0.175														131	0	10	4	6	5	6.25	negative
											0.322														132	0	9	7	3	5	6	negative
											0.083														133	0	13	7	10	9	9.75	negative
											0.724														134	0	7	4	5	3	4.75	negative
											0.506														135	0	11	6	9	4	7.5	negative
											0.505														136	0	7	9	7	5	7	negative
											0.24														137	0	14	9	8	6	9.25	negative
											0.597														138	0	11	10	10	7	9.5	negative
											0.409														139	0	11	4	7	6	7	negative
											0.124														140	0	5	4	9	5	5.75	negative
											0.626														141	0	12	3	7	5	6.75	negative
											0.638														142	0	12	3	7	5	6.75	negative
											0.058														143	0	13	9	9	6	9.25	negative
											0.391														144	4	19	13	8	5	11.25	positive
											0.394														145	4	12	14	7	7	10	positive
											0.171														146	0	7	3	5	5	5	negative
											0.333														147	3	16	12	7	5	10	positive
											0.445														148	0	14	9	8	8	9.75	negative
											0.449														149	0	12	5	7	5	7.25	negative
											0.622														150	0	12	4	10	8	8.5	negative
											0.104														151	0	4	2	2	7	3.75	negative
											0.463														152	0	10	2	2	3	4.25	negative
											0.515														153	0	6	7	7	6	6.5	negative
											0.492														154	0	10	7	7	5	7.25	negative
											0.529														155	0	12	10	5	5	8	negative
											0.326														156	0	7	3	4	4	4.5	negative
											0.605														157	0	15	11	0	2	7	negative
											0.224														158	0	18	2	7	2	7.25	negative
											0.137														159	3	21	10	15	14	15	positive
											0.276														160	4	25	24	17	22	22	positive
											0.162														161	4	23	25	18	19	21.25	positive
											0.597														162	0	9	12	5	6	8	negative
											0.112														163	0	7	6	5	5	5.75	negative
											0.394														164	0	19	1	1	1	5.5	negative
											0.062														165	0	11	8	5	6	7.5	negative
											0.457														166	0	6	7	5	4	5.5	negative
											0.093														167	0	13	10	7	4	8.5	negative
											0.387														168	4	23	25	15	15	19.5	positive
											0.472														169	4	60	84	76	54	68.5	positive
											0.461														170	2	25	32	26	26	27.25	positive
											0.476														171	3	15	17	13	8	13.25	positive
											0.48														172	3	19	10	8	6	10.75	positive
											0.222														173	2	42	19	7	11	19.75	positive
											0.052														174	2	14	10	11	8	10.75	positive
											0.662														175	4	22	23	18	13	19	positive
											0.289														176	4	18	25	19	14	19	positive
											0.29														177	4	38	49	35	37	39.75	positive
											0.403														178	4	53	54	53	40	50	positive
											0.112														179	4	52	51	49	38	47.5	positive
											0.446														180	4	22	26	22	17	21.75	positive
											0.367														181	4	46	44	44	34	42	positive
											0.516														182	3	17	16	15	9	14.25	positive
											0.425														183	4	49	54	48	37	47	positive
											0.642														184	4	23	24	18	16	20.25	positive
											0.099														185	4	67	74	68	60	67.25	positive
											0.424														186	4	27	28	24	20	24.75	positive
											0.402														187	4	51	50	47	39	46.75	positive
											0.329														188	3	29	29	23	17	24.5	positive
											0.398														189	4	13	16	13	9	12.75	positive
											0.469														190	4	10	15	13	11	12.25	positive
											0.429														191	4	40	40	37	35	38	positive
											0.24														192	4	41	44	45	37	41.75	positive
											0.213														193	3	38	43	31	27	34.75	positive
											0.638														194	4	24	23	23	18	22	positive
											0.375														195	3	16	16	13	10	13.75	positive
											0.529														196	3	11	14	8	10	10.75	positive
											0.533														197	3	10	12	9	11	10.5	positive
											0.378														198	4	57	60	50	53	55	positive
											0.088														199	4	9	12	8	10	9.75	negative
											0.248														200	3	23	29	25	28	26.25	positive
											0.531														201	0	13	18	13	11	13.75	positive
											0.414														202	3	12	13	12	11	12	positive
											0.678														203	2	36	32	25	24	29.25	positive
											0.284														204	3	15	14	11	5	11.25	positive
											0.345														205	4	45	43	34	36	39.5	positive
											0.326														206	0	5	29	3	9	11.5	positive
											0.343														207	3	13	16	15	6	12.5	positive
											0.081														208	0	14	15	10	9	12	positive
											0.045														209	4	40	41	40	32	38.25	positive
											0.072														210	3	18	18	7	3	11.5	positive
											0.388														211	3	10	12	11	7	10	positive
											0.241														212	0	18	12	9	7	11.5	positive
											0.386														213	0	16	15	8	6	11.25	positive
											0.554														214	4	42	42	39	24	36.75	positive
											0.67														215	3	29	30	27	18	26	positive
											0.535														216	4	27	39	26	19	27.75	positive
											0.23														217	4	62	63	48	34	51.75	positive
											0.474														218	4	54	54	49	28	46.25	positive
											0.495														219	4	13	20	14	4	12.75	positive
											0.423														220	3	24	9	16	2	12.75	positive
											0.069														221	4	3	5	5	3	4	negative
											0.508														222	4	10	10	9	6	8.75	negative
											0.131														223	4	9	9	9	5	8	negative
											0.609														224	4	7	6	6	6	6.25	negative
											0.342														225	4	8	7	6	4	6.25	negative
											0.63														226	4	10	11	5	5	7.75	negative
											0.474														227	4	4	7	6	4	5.25	negative
											0.468														228	3	16	14	10	11	12.75	positive
											0.547														229	1	13	6	5	2	6.5	negative
											0.538														230	1	0	4	7	2	3.25	negative
											0.175														231	1	7	15	4	5	7.75	negative
											0.478														232	1	4	6	4	4	4.5	negative
											0.459														233	1	1	9	2	2	3.5	negative
											0.445														234	1	7	7	4	6	6	negative
											0.552														235	1	3	6	4	3	4	negative
											0.055														236	1	7	8	5	5	6.25	negative
											0.495														237	2	6	4	6	4	5	negative
											0.504														238	2	9	6	3	3	5.25	negative
											0.533														239	2	13	9	6	6	8.5	negative
											0.582														240	2	4	8	2	3	4.25	negative
											0.333														241	2	15	5	2	3	6.25	negative
											0.607														242	2	5	6	3	3	4.25	negative
											0.498														243	2	9	8	8	6	7.75	negative
											0.492														244	2	5	5	7	5	5.5	negative
											0.528														245	3	12	10	11	13	11.5	positive
											0.472														246	3	28	16	16	8	17	positive
											0.053														247	2	4	9	6	3	5.5	negative
											0.382														248	2	5	6	5	4	5	negative
											0.058														249	2	12	17	2	4	8.75	negative
											0.475														250	2	6	7	5	3	5.25	negative
											0.533														251	2	9	8	5	3	6.25	negative
											0.48														252	2	0	6	4	3	3.25	negative
											0.443														253	2	0	6	3	3	3	negative
											0.367														254	2	6	5	6	4	5.25	negative
											0.333														255	2	6	2	4	2	3.5	negative
											0.582														256	2	14	8	5	6	8.25	negative
											0.602														257	2	6	7	6	4	5.75	negative
											0.377														258	2	13	8	3	5	7.25	negative
											0.303														259	2	10	3	6	5	6	negative
											0.571														260	2	10	11	7	6	8.5	negative
											0.19														261	0	21	7	9	7	11	positive
																									262	0	22	15	14	7	14.5	positive
																									263	0	22	7	12	5	11.5	positive
																									264	3	20	12	14	7	13.25	positive
																									265	2	15	13	10	7	11.25	positive
																									266	3	30	31	24	17	25.5	positive
																									267	0	11	13	16	8	12	positive
																									268	3	14	13	11	7	11.25	positive
																									269	3	8	14	11	11	11	positive
																									270	3	30	28	21	16	23.75	positive
																									271	0	14	23	23	23	20.75	positive
																									272	0	74	42	63	59	59.5	positive
																									273	4	26	26	25	27	26	positive
																									274	4	56	64	58	55	58.25	positive
																									275	4	15	26	14	22	19.25	positive
																									276	4	24	20	21	20	21.25	positive
																									277	4	42	52	21	47	40.5	positive
																									278	3	6	7	5	4	5.5	negative
																									279	3	6	7	6	3	5.5	negative
																									280	3	8	10	6	5	7.25	negative
																									281	3	0	6	3	3	3	negative
																									282	3	9	11	6	5	7.75	negative
																									283	3	7	9	6	4	6.5	negative
																									284	3	5	5	4	3	4.25	negative
																									285	3	5	4	5	3	4.25	negative
																									286	3	9	7	4	4	6	negative
																									287	3	13	10	8	5	9	negative
																									288	3	12	10	7	3	8	negative
																									289	3	2	3	3	3	2.75	negative
																									290	3	13	11	8	6	9.5	negative
																									291	3	7	8	7	5	6.75	negative
																									292	3	7	9	7	5	7	negative
																									293	3	6	6	3	3	4.5	negative
																									294	3	6	9	6	5	6.5	negative
																									295	3	7	10	4	4	6.25	negative
																									296	3	13	9	4	5	7.75	negative
																									297	3	8	7	10	7	8	negative
																									298	3	11	9	9	8	9.25	negative
																									299	3	11	3	6	6	6.5	negative
																									300	3	9	4	6	6	6.25	negative
																									301	3	12	4	8	7	7.75	negative
																									302	3	7	3	5	5	5	negative
																									303	3	10	8	7	5	7.5	negative
																									304	3	12	12	9	6	9.75	negative
																									305	4	77	77	75	73	75.5	positive
																									306	4	42	46	40	39	41.75	positive
																									307	4	36	64	43	50	48.25	positive
																									308	4	11	17	5	7	10	positive
																									309	3	37	36	41	24	34.5	positive
																									310	3	33	34	32	29	32	positive
																									311	3	16	21	13	17	16.75	positive
																									312	4	56	55	56	55	55.5	positive
																									313	4	10	28	18	7	15.75	positive
																									314	4	37	42	34	31	36	positive
																									315	4	31	34	33	37	33.75	positive
																									316	3	18	13	8	5	11	positive
																									317	3	5	16	8	11	10	positive
																									318	3	14	13	5	9	10.25	positive
																									319	4	50	58	43	46	49.25	positive
																									320	4	50	44	40	41	43.75	positive
																									321	3	31	21	16	19	21.75	positive
																									322	3	21	26	14	13	18.5	positive
																									323	4	51	49	51	47	49.5	positive
																									324	3	22	23	18	20	20.75	positive
																									325	3	7	10	5	4	6.5	negative
																									326	3	11	11	6	6	8.5	negative
																									327	3	3	3	1	2	2.25	negative
																									328	3	3	4	3	3	3.25	negative
																									329	3	8	15	6	2	7.75	negative
																									330	3	8	15	4	5	8	negative
																									331	3	2	3	2	3	2.5	negative
																									332	3	0	9	1	5	3.75	negative
																									333	3	9	13	2	5	7.25	negative
																									334	3	8	11	10	8	9.25	negative
																									335	3	4	7	3	3	4.25	negative
																									336	3	12	7	8	7	8.5	negative
																									337	3	8	13	6	4	7.75	negative
																									338	3	7	8	3	4	5.5	negative
																									339	3	9	12	3	3	6.75	negative
																									340	3	3	2	2	3	2.5	negative
																									341	3	7	7	4	3	5.25	negative
																									342	3	8	6	4	4	5.5	negative
																									343	3	6	12	2	2	5.5	negative
																									344	3	6	11	9	6	8	negative
																									345	3	5	8	2	2	4.25	negative
																									346	3	10	10	6	7	8.25	negative
																									347	0	13	16	9	9	11.75	positive
																									348	0	14	13	8	7	10.5	positive
																									349	4	14	14	8	8	11	positive
																									350	0	9	10	13	8	10	positive
																									351	3	1	10	2	3	4	negative
																									352	1	9	6	5	4	6	negative
																									353	1	6	5	1	2	3.5	negative
																									354	1	7	9	4	5	6.25	negative
																									355	1	5	13	6	4	7	negative
																									356	1	3	9	3	2	4.25	negative
																									357	1	1	8	3	8	5	negative
																									358	1	8	11	6	9	8.5	negative
																									359	1	1	6	4	6	4.25	negative
																									360	1	8	6	4	1	4.75	negative
																									361	1	3	6	3	2	3.5	negative
																									362	1	8	12	3	8	7.75	negative
																									363	1	13	12	6	8	9.75	negative
																									364	1	4	6	3	4	4.25	negative
																									365	1	3	2	3	3	2.75	negative
																									366	1	7	8	3	5	5.75	negative
																									367	1	7	8	6	4	6.25	negative
																									368	1	10	13	3	2	7	negative
																									369	1	2	5	3	3	3.25	negative
																									370	1	7	9	5	3	6	negative
																									371	1	7	8	4	8	6.75	negative
																									372	1	5	6	3	5	4.75	negative
																									373	1	5	7	6	6	6	negative
																									374	1	6	8	4	0	4.5	negative
																									375	1	9	6	3	2	5	negative
																									376	1	7	10	7	10	8.5	negative
																									377	1	9	11	3	3	6.5	negative
																									378	1	5	13	3	3	6	negative
																									379	1	4	5	1	1	2.75	negative
																									380	1	6	6	3	3	4.5	negative
																									381	1	2	6	5	6	4.75	negative
																									382	1	3	7	6	3	4.75	negative
																									383	1	7	11	7	4	7.25	negative
																									384	1	6	7	13	3	7.25	negative
																									385	1	4	6	1	2	3.25	negative
																									386	1	9	5	5	3	5.5	negative
																									387	1	7	8	4	4	5.75	negative
																									388	1	4	12	3	3	5.5	negative
																									389	1	3	7	5	2	4.25	negative
																									390	1	9	10	4	7	7.5	negative
																									391	1	4	5	4	5	4.5	negative
																									392	1	4	7	5	2	4.5	negative
																									393	2	13	17	3	3	9	negative
																									394	2	6	4	5	2	4.25	negative
																									395	2	4	8	5	3	5	negative
																									396	2	7	10	3	3	5.75	negative
																									397	2	9	6	13	3	7.75	negative
																									398	2	11	10	5	5	7.75	negative
																									399	2	5	12	4	4	6.25	negative
																									400	2	8	12	5	5	7.5	negative
																									401	2	4	6	3	3	4	negative
																									402	2	9	9	4	4	6.5	negative
																									403	2	6	11	4	3	6	negative
																									404	2	6	9	4	3	5.5	negative
																									405	2	7	8	5	5	6.25	negative
																									406	2	4	11	3	4	5.5	negative
																									407	2	8	10	4	6	7	negative
																									408	2	4	3	3	2	3	negative
																									409	2	5	8	3	4	5	negative
																									410	2	7	7	5	7	6.5	negative
																									411	2	8	11	6	6	7.75	negative
																									412	2	9	8	2	4	5.75	negative
																									413	2	4	1	2	1	2	negative
																									414	2	6	5	3	3	4.25	negative
																									415	2	8	8	5	5	6.5	negative
																									416	2	9	8	7	6	7.5	negative
																									417	2	7	7	5	4	5.75	negative
																									418	2	6	7	3	4	5	negative
																									419	2	7	3	3	9	5.5	negative
																									420	2	7	12	7	8	8.5	negative
																									421	2	4	10	5	2	5.25	negative
																									422	2	13	13	3	5	8.5	negative
																									423	2	7	9	4	3	5.75	negative
																									424	2	6	9	4	4	5.75	negative
																									425	2	13	11	2	2	7	negative
																									426	2	9	13	5	8	8.75	negative
																									427	2	11	5	5	3	6	negative
																									428	2	5	4	2	1	3	negative
																									429	4	18	19	13	11	15.25	positive
																									430	2	4	7	2	1	3.5	negative
																									431	2	7	8	6	3	6	negative
																									432	2	7	6	6	6	6.25	negative
																									433	2	7	2	4	3	4	negative
																									434	2	8	8	8	6	7.5	negative
																									435	2	6	10	6	6	7	negative
																									436	2	7	5	5	5	5.5	negative
																									437	2	10	12	1	4	6.75	negative
																									438	2	4	8	4	4	5	negative
																									439	2	5	7	4	3	4.75	negative
																									440	2	8	10	7	5	7.5	negative
																									441	2	6	13	11	3	8.25	negative
																									442	2	16	10	3	10	9.75	negative
																									443	2	5	7	4	2	4.5	negative
																									444	2	9	13	5	7	8.5	negative
																									445	2	7	10	1	3	5.25	negative
																									446	2	10	7	6	6	7.25	negative
																									447	2	4	6	4	5	4.75	negative
																									448	2	5	9	6	3	5.75	negative
																									449	2	7	8	5	5	6.25	negative
																									450	2	8	3	1	4	4	negative
																									451	0	25	28	12	18	20.75	positive
																									452	2	8	8	5	5	6.5	negative
																									453	2	8	13	7	9	9.25	negative
																									454	2	4	10	5	4	5.75	negative
																									455	2	4	7	4	6	5.25	negative
																									456	2	4	6	2	5	4.25	negative
																									457	2	10	2	10	4	6.5	negative
																									458	2	10	8	6	5	7.25	negative
																									459	2	8	9	4	7	7	negative
																									460	2	5	6	4	2	4.25	negative
																									461	2	7	12	2	3	6	negative
																									462	2	78	46	73	71	67	positive
																									463	2	6	13	4	7	7.5	negative
																									464	0	19	15	10	14	14.5	positive
																									465	0	24	5	4	10	10.75	positive
																									466	3	59	61	55	52	56.75	positive
																									467	0	13	14	8	7	10.5	positive
																									468	3	13	14	7	7	10.25	positive
																									469	3	11	20	7	18	14	positive

## Sheet: Figure2
A	C-33A	SiHa	CaSki	B	C-33A	SiHa	CaSki	C	C-33A
	-12.9716	-21.9454	-22.6982		15	88.25	93		0	5	10
	-12.6752	-22.0225	-23.359		15.75	89.25	92.75		0.998671	1.02824	1.59148
	-12.6646	-22.549	-24.635		17	88.5	93		0.999756	1.31619	2.29692
									1.00157	1.13225	1.44894
									SiHa
									0	5	10
									0.989998	1.60104	2.64352
									0.996483	1.78386	2.41999
									1.01352	2.15216	2.75108
									CaSki
									0	5	10
									1.00156	5.42936	7.85319
									0.996668	4.16342	8.62285
									1.00177	7.20904	11.3863

## Sheet: Figure3
A	C-33A		D	C-33A
	Vector	OE-EDN3		Vector	OE-EDN3
	1.03594	6316.9		59	22
	1.036	3704.34		60	35
	0.928066	7485.12		63	37
	SiHa			SiHa
	Vector	OE-EDN3		Vector	OE-EDN3
	1.0126	32316.9		40	25
	0.984213	67688.8		42	28
	1.00319	38143.1		48	29
	CaSki			CaSki
	Vector	OE-EDN3		Vector	OE-EDN3
	1.0357	1928.2		31	19
	0.989413	4269.94		32	20
	0.974889	4854.14		35	20

## Sheet: Figure4
B	C-33A
	Vector	OE-EDN3
	1904	374
	1977	273
	1781	492
	SiHa
	Vector	OE-EDN3
	765	482
	638	565
	705	574
	CaSki
	Vector	OE-EDN3
	547	128
	456	214
	514	137

## Sheet: Figure5
B	C-33A	Vector			OE-EDN3
	D2	76	73	79	90	85	80
	D4	69	68	66	87	84	84
	SiHa	Vector			OE-EDN3
	D2	46	55	57	69	75	65
	D4	24	19	25	38	41	56
	CaSki	Vector			OE-EDN3
	12H	56	62	78	85	80	81
	24H	47	52	43	68	70	65

## Sheet: Figure6
B	C-33A		D	C-33A
	Vector	OE-EDN3		Vector	OE-EDN3
	5809	3585		1319	498
	6353	3502		1307	592
	8572	4576		1037	490
	SiHa			SiHa
	Vector	OE-EDN3		Vector	OE-EDN3
	3920	1317		2299	995
	3440	1591		2069	1018
	3735	1749		2476	798
	CaSki			CaSki
	Vector	OE-EDN3		Vector	OE-EDN3
	4311	1155		1155	320
	6861	534		634	350
	6273	826		826	449
